# Supplementary material for: Proteomic Analysis Reveals the Leaf Color Regulation Mechanism in Chimera Hosta “Gold Standard” Leaves
Source: Int J Mol Sci. 2016 Mar 8;17(3):346. doi: 10.3390/ijms17030346 (PMC4813207; doi:10.3390/ijms17030346)
Supplement: Supplementary file 1 [file ijms-17-00346-s001.zip]

Archive with 3 entries (2 files):
- ijms-114209-Supplementary Materials/
- ijms-114209-Supplementary Materials/ijms-114209-supplementary.pdf
- ijms-114209-Supplementary Materials/Tables S1 S2 and S4.xls
