# Supplementary material for: Proteomic Analysis Reveals the Leaf Color Regulation Mechanism in Chimera Hosta “Gold Standard” Leaves
Source: Int J Mol Sci. 2016 Mar 8;17(3):346. doi: 10.3390/ijms17030346 (PMC4813207; doi:10.3390/ijms17030346)
Supplement: Supplementary file 1 [file ijms-17-00346-s001.zip › ijms-114209-Supplementary Materials/Tables S1 S2 and S4.xls]

## Sheet: Table S1
Supplemental Table S1. Differentially expressed proteins and the sequences of peptides identified in Hosta 'Gold standard' using MALDI TOF-TOF MS.
Spot No. (a)	Protein name(b)	Plant Species(c)	gi Number(d)	Exp. MW(Da) /pI(e	Thr. MW(Da) /pI(f)	Sco (g)	Cov (%) (h)	QM (i)	The sequence of the identified peptides(j)	Vol%(k)
										YLM		YLC		MLM		MLC		LENF
										AVE	SE	AVE	SE	AVE	SE	AVE	SE	AVE	SE
	Nitrogen metabolism (2)
795	glutamine synthetase isoform GS1c (GS1)	Triticum aestivum	71361904	39,676/5.58	39,445/5.4	89	15.1685	2	GNNILVMCDCYTPAGVPIPTNKR WNYDGSSTGQAPGEDSEVILYPQAIFKDPFR	0.629955	0.009294	0.573535	0.004762	0.954857	0.0195855	0.918016	0.003396	0.598861	0.008376
806	glutamine synthetase isoform GS1c (GS1)	T. aestivum	71361904	39,505/5.75	39,445/5.41	168	14.8876	3	TLPGPVTDPSKLPK IIAEYIWIGGSGMDLR GNNILVMCDCYTPAGVPIPTNKR	0.30545	0.003846	0.286881	0.005483	0.46761	0.0045505	0.462645	6.95e-05	0.290644	0.0014305
	Photosynthesis (11)
1120	chlorophyll a/b-binding protein type I, chlorophyll a-b binding protein 6 (CAB6)*	Malus x domestica	33772151	23,327/5.86	15,693/5.05	101	19.0476	3	ESELIHCR LGEVPENLER FKESELIHCR	0.229079	0.0005465	0.147257	0.001725	0.299633	0.001364	0.150399	0.000315	0.465925	1.5e-06
881	photosystem II stability/assembly factor HCF136, chloroplastic	Vitis vinifera	225423755	35,844/5.32	44,473/6.92	575	37.1287	12	IQNMGWR DGGNTWVPR RIQNMGWR GFGILDVGYR ADGGLWLLVR GFVLGNDGVLLR AAVQETVSATLNR SIPSAEDEDFNYR SKEEAWAAGGSGVLLR GTGISEDFEEIPVQSR SAEMVTDEGAIYVTSNR GNFYLTWEPGQPYWQPHNR	0.117635	0.002987	0.109864	0.0030915	0.115042	0.0006895	0.0854958	0.00104695	0.127089	0.0028035
982	O2 evolving complex 33kD family protein (OEC33)	Populus trichocarpa	224084209	28,767/5.00	35,348/5.9	490	56.4955	12	GSSFLDPK VPFLFTIK LTYDEIQSK RLTYDEIQSK FCLEPTSFTVK KFCLEPTSFTVK GGSTGYDNAVALPAGGR DGIDYAAVTVQLPGGER QLAASGKPESFSGEFLVPSYR FEEKDGIDYAAVTVQLPGGER SKPETGEIIGVFESLQPSDTDLGAK SKPETGEIIGVFESLQPSDTDLGAKTPK	0.714944	0.005321	0.518585	0.018698	0.506966	0.019704	0.327383	0.001649	0.476693	0.0038115
740	phosphoglycerate kinase (PGK)	Ricinus communis	255544584	41,980/5.63	50,114/8.74	597	34.8643	11	SVGDLTAADLK TFNEALETTK VILSSHLGRPK SVGDLTAADLKGK ADLNVPLDDNQK GVSLLLPTDVVIADK GVTTIIGGGDSVAAVEK LASLADLYVNDAFGTAHR ADLNVPLDDNQKITDDTR KLASLADLYVNDAFGTAHR GVSLLLPTDVVIADKFAPDANSK	0.440392	0.0056075	0.360212	0.0045455	0.317368	0.0014935	0.26061	0.000275	0.242633	0.000248
338	plastid transketolase (TK)	Nicotiana tabacum	194396261	78,879/5.95	80,451/6.16	141	16.9355	10	AADELRK NPYWFNR FLAIDAVEK NGNTGYDEIR NPYWFNRDR ANSYSVHGSALGAK TETALVDKSVNTIR ALPTYTPESPADATR MASSSSLTLSQAILSRSVPR AMPNILMFRPADGNETAGAYK	0.383791	0.0105645	0.231012	1.05e-05	0.238899	0.0059575	0.238095	0.001094	0.212469	0.004363
346	transketolase (TK)	P. trichocarpa	224063766	79,837/5.87	81,122/5.97	337	13.3065	9	MFGDFQK NPYWFNR FLAIDAVEK NGNTGYDEIR VTTTIGYGSPNK NPYWFNRDR ANSYSVHGSALGAK ALPTYTPESPADATR QKLPQLPGTSIEGVEK	0.109069	0.0017915	0.118805	0.00032	0.143741	0.002395	0.100633	0.0024496	0.0708525	0.0017322
459	hypothetical protein SORBIDRAFT_09g014430, RuBisCO large subunit-binding protein subunit alpha (RBP-α)*	Sorghum bicolor	242090109	66,151/4.84	60,914/5.07	233	30.8492	13	LGADIIQK GILNVAAIK EILPILEK VVNDGVTIAR DEIQARVAQLK VGAATETELEDR ISSIKEILPILEK ELAETDSVYDTEK VTIHQTTTTLIADAASK KVTIHQTTTTLIADAASK ELAETDSVYDTEKLAER DLGLLVENATEAQLGTARK ALVAPASLIAHNAGVEGEVVVEK	0.108801	0.004821	0.0815357	0.00333205	0.119551	0.006051	0.169214	0.0021415	0.0894353	0.00788775
476	RuBisCO large subunit-binding protein subunit beta (RBP-β)	V. vinifera	225442531	63,140/5.18	65,255/5.6	474	16.7488	8	IVNDGVTVAR LADLVGVTLGPK LRVEDALNATK IAALKAPGFGER CCLEHAASVAR VVAAGANPVQITR LSSFASISANSFEGRK AAVEEGIVVGGGCTLLR	0.495599	0.0043135	0.463627	0.003222	0.367395	0.0131855	0.765345	0.005987	0.417691	0.0063995
472	function unknown, RuBisCO large subunit-binding protein subunit beta (RBP-β)*	Zea mays	223948025	64,795/5.24	61,969/5.42	524	29.5337	11	IVNDGVTVAR LADLVGVTLGPK LRVEDALNATK IAAIKAPGFGER VVAAGANPVQITR GYISPYFVTDSEK EVELEDPVENIGAK AAVEEGIVVGGGCTLLR MASTFGATSTVGLMAAPTGK TNDLAGDGTTTSVVLAQGLIAEGVK IVNDGVTVAREVELEDPVENIGAK	0.0533465	0.00022405	0.0787476	0.0012371	0.0335846	0.0004246	0.0719819	0.0003608	0.0586164	0.0019617
840	phosphoribulokinase (PRK)	Pisum sativum	1885326	38,189/4.99	39,230/5.41	113	12.7841	3	KLTCSYPGIK ILVIEGLHPMYDSR YFSPVYLFDEGSTISWIPCGR	0.234202	0.0005885	0.175915	0.002295	0.235492	0.0199395	0.296427	0.004742	0.186319	0.000342
832	function unknown, chloroplastic phosphoribulokinase (PRK)*	Glycine max	255646270	38,858/4.85	45,757/5.89	277	38.3292	11	GHSLESIK IQRDMAER LTCSYPGIK FYGEVTQQMLK RLTSVFGGAAEPPK IRDLYEQLIASK ANDFDLMYEQVK ILVIEGLHPMFDSR VRDLLDFSIYLDISNEVK MAACTVYSTQSLSTNCSISTPSK GGNPDSNTLISDTTTVICLDDYHSLDR	0.0906355	0.00025535	0.0685938	0.0003894	0.1237	6.2e-05	0.135222	0.0013505	0.0858649	0.00202005
	Carbohydrate and energy metabolism (5)
847	fructose-bisphosphate aldolase (FBA)	Pandanus amaryllifolius	40716077	37,892/6.55	38,642/6.48	236	25.6983	6	GILAADESTGTIGK LASINVENIESNR GILAADESTGTIGKR RLASINVENIESNR VAPEVIAECTVTALR YIATPGKGILAADESTGTIGK	0.123131	0.0050385	0.0859996	0.00236645	0.138738	0.0027715	0.105008	0.0013035	0.110912	0.001307
497	glycosyl hydrolase family 1 family protein (GH1)	P. trichocarpa	224135485	61,209/5.61	59,060/9.16	79	24.3191	9	FSISWSR LNFDAYR YKEDVDIMK FTEEEVKMVK FGIVYVDYSNLK FGIVYVDYSNLKR YGNPTMILSENGMDDPGNLTR YGNPTMILSENGMDDPGNLTRSK ERYGNPTMILSENGMDDPGNLTR	0.17782	0.000978	0.0968548	0.0024572	0.107385	0.0025935	0.0559833	0.000525	0.0700985	0.00270745
286	NADH-ubiquinone oxidoreductase (complex I)	R. communis	255582280	86,431/5.81	81,687/6.56	630	20.8333	13	CIQCTR LNDPMIR LSIAGNCR ARNWELK FCYDGLKR QRLNDPMIR GSGEEIGTYVEK SAVENFYMTDAITR GTESIDVTDAVGSNIR FATEVAGVQDLGMLGR EPAIFGASLKPECTQK LNEDINEEWISDKTR NWELKGTESIDVTDAVGSNIR	0.0344889	0.0002695	0.0312023	0.00047995	0.0144604	3.03e-05	0.0257761	0.0002668	0.021458	0.0002199
550	chloroplast ATP synthase alpha chain	Yucca schidigera	69214356	55,476/5.31	55,406/5.4	276	44.2688	18	ELIIGDR IEQYNR QMSLLLR KFLIQLR GEISASESR ADEISNIIR ERIEQYNR IEQYNREVK ELIIGDRQTGK LIESPAPGIISR VINALAKPIDGR ADEISNIIRER LIESPAPGIISRR IAQIPVSEAYLGR EAYPGDVFYLHSR VVNTGTVLQVGDGIAR VINALAKPIDGRGEISASESR SVYEPLQTGLIAIDSMIPIGR	0.489102	0.0089495	0.315669	0.001353	0.428541	0.001604	0.383119	0.0026025	0.309866	0.0056455
887	haloalkane dehalogenase (HLD)	V. vinifera	225442892	35,349/5.18	42,368/6.17	99	9.13838	2	DIASQVAAGFASGR SAIQLPESPAEDGNVGQMLYR	0.0314916	0.0013481	0.03308	0.00112495	0.0429839	0.00053345	0.0364624	0.00134615	0.0260562	0.00038745
	Protein synthesis (2)
268	function unknown, chloroplastic elongation factor G (cpEF-G)*	Arabidopsis thaliana	14532624	90,396/5.21	86,287/5.48	585	25.2874	15	LGANFFR GVVDLVRMK QADKYGVPR MDFPDPVIK ICFVNKMDR AIVWSGEELGAK VEANVGAPQVNYR GQINSFGDKPGGLK QSGGQGQFADITVR RGQINSFGDKPGGLK KQSGGQGQFADITVR EFKVEANVGAPQVNYR NIGIMAHIDAGKTTTTER INIIDTPGHVDFTLEVER IGEVHEGTATMDWMEQEQER	0.0630524	0.0014283	0.0370209	0.00012795	0.0404758	0.00012495	0.059066	0.0003994	0.0393756	2.665e-05
292	mitochondrial glycyl-tRNA synthetase 1 (GRS)	V. vinifera	225456501	86,133/6.16	79,370/5.98	108	5.49296	3	SNVLAFWR VFTPSVIEPSFGIGR GVAGLYDYGPPGCAVK	0.0208566	0.0003202	0.0158723	0.00016165	0.0170788	0.0006565	0.0209879	0.00086055	0.0251516	0.00040405
	Protein processing and degradation (10)
355	heat shock cognate 70 kDa protein 1 (Hsc70-1)	V. vinifera	225449497	77,129/5.15	71,525/5.17	1050	60.9231	26	ITITNDKGR TRDNNLLGK DAGVIAGLNVMR MVNHFVQEFK FEELNMDLFR NALENYAYNMR MVNHFVQEFKR VQQLLQDFFNGK STIHDVVLVGGSTR TTPSYVAFTDTER ARFEELNMDLFR MREIAEAYLGSTVK QFAAEEISSMVLIK QATKDAGVIAGLNVMR NQVAMNPINTVFDAK ATAGDTHLGGEDFDNR NAVVTVPAYFNDSQR IINEPTAAAIAYGLDKK NALENYAYNMRNTVK NQVAMNPINTVFDAKR VQQLLQDFFNGKELCK TTPSYVAFTDTERLIGDAAK EQVFSTYSDNQPGVLIQVYEGER KEQVFSTYSDNQPGVLIQVYEGER EQVFSTYSDNQPGVLIQVYEGERTR TLSST…	0.395744	0.0098645	0.336541	0.0009365	0.245882	0.000443	0.269509	0.0085335	0.398487	0.0010045
361	heat shock cognate 70 kDa protein 1 (Hsc70-1)	V. vinifera	225449497	77,663/5.10	71,525/5.17	959	58.4615	25	ITITNDKGR KCMEPVEK DAGVIAGLNVMR MVNHFVQEFK FEELNMDLFR NALENYAYNMR MVNHFVQEFKR VQQLLQDFFNGK STIHDVVLVGGSTR TTPSYVAFTDTER ARFEELNMDLFR QFAAEEISSMVLIK MREIAEAYLGSTVK QATKDAGVIAGLNVMR ATAGDTHLGGEDFDNR NAVVTVPAYFNDSQR IINEPTAAAIAYGLDKK NALENYAYNMRNTVK NQVAMNPINTVFDAKR VQQLLQDFFNGKELCK TTPSYVAFTDTERLIGDAAK EQVFSTYSDNQPGVLIQVYEGER KEQVFSTYSDNQPGVLIQVYEGER EQVFSTYSDNQPGVLIQVYEGERTR TLSSTAQTTIEIDSLYEGIDFY…	0.314306	0.0114825	0.323182	0.0002625	0.201248	0.0028625	0.214658	0.00022	0.33139	0.002051
358	heat shock protein, heat shock cognate 70 kDa protein 2* (Hsc70-2)	R. communis	255573627	78,743/5.06	71,276/5.14	977	52.5502	23	ITITNDKGR KCMEPVEK DAGVIAGLNVMR FEELNMDLFR NALENYAYNMR STVHDVVLVGGSTR MVNHFVQEFKR VQQLLQDFFNGK MVNHFVQEFKR TTPSYVAFTDTER ARFEELNMDLFR QFAAEEISSMVLIK MREIAEAYLGSTVK QATKDAGVIAGLNVMR NQVAMNPVNTVFDAK ATAGDTHLGGEDFDNR NAVVTVPAYFNDSQR IINEPTAAAIAYGLDKK VQQLLQDFFNGKELCK TTPSYVAFTDTERLIGDAAK EQVFSTYSDNQPGVLIQVYEGER EQVFSTYSDNQPGVLIQVYEGERTR TLSSTAQTTIEIDSLYEGIDFYSTITR	0.204247	0.0011815	0.159834	0.000385	0.106083	0.0022375	0.110338	0.003023	0.200985	0.012076
367	heat shock cognate 70 kDa protein 2 (Hsc70-2)	V. vinifera	225434984	76,864/5.20	71,589/5.17	847	57.0988	25	KDISGNPR ITITNDKGR KCMEPVEK FELSGIPPAPR DAGVIAGLNVMR MVNHFVQEFK FEELNMDLFR NALENYAYNMR MVNHFVQEFKR VQQLLQDFFNGK TTPSYVAFTDTER ARFEELNMDLFR MREIAEAYLGSTVK QFAAEEISSMVLIK QATKDAGVIAGLNVMR ATAGDTHLGGEDFDNR NAVVTVPAYFNDSQR IINEPTAAAIAYGLDKK NQVAMNPINTVFDAKR VQQLLQDFFNGKELCK TTPSYVAFTDTERLIGDAAK EQVFSTYSDNQPGVLIQVYEGER KEQVFSTYSDNQPGVLIQVYEGER EQVFSTYSDNQPGVLIQVYEGERTR TLSSTAQTTIEIDSLYEGIDFYSTITR	0.222664	0.0019595	0.179792	0.001588	0.133639	0.0009925	0.114398	0.0016995	0.216692	6.5e-05
332	hypothetical protein VITISV_006707, stromal 70 kDa heat shock-related protein (cpHsp70)*	V. vinifera	147805297	80,390/4.75	69,198/5.1	722	35.814	16	IAGLEVLR LDGIPPAPR HIETTLTR TTPSVVAYTK DLDEVILVGGSTR NQADSVVYQTEK AVVTVPAYFNDSQR QAVVNPENTFFSVK SLGSFRLDGIPPAPR IINEPTAASLAYGFEK QAVVNPENTFFSVKR LSFKDLDEVILVGGSTR QDITITGASTLPNDEVDR FDIDANGILSVTAVDKGTGK KQDITITGASTLPNDEVDR SEVFSTAADGQTSVEINVLQGER	0.456383	0.0267705	0.459247	0.0037725	0.264427	0.0109135	0.167839	0.003115	0.322506	0.0101405
225	hypothetical protein VITISV_009951, chloroplastic chaperone protein ClpB3*	V. vinifera	147842424	102,884/5.89	89,292/5.28	324	28.3544	16	TAISEGLAQR YIEKDPALER SIFRPEFMNR VIQQNVENELAK LLHLEEELHKR CIGATTLDEYRK IVQGDVPQALMNR TKNNPVLIGEPGVGK ISDSALVEAAILSDR WTGIPVSKLQQSER ALASYMFNTEEALVR FLPDKAIDLVDEAAAK ALASYMFNTEEALVR LKMEITSKPTALDEINR ISDSALVEAAILSDRYISGR FQQVYVDQPTVEDTISILR	0.0318924	0.001479	0.0373494	0.0013401	0.021077	0.0007633	0.0248481	2.92e-05	0.0594524	0.001013
238	ATP-dependent Clp protease ATP-binding subunit clpA homolog CD4B (ClpA)		399213	98,201/5.59	102463/5.86	719	34.2362	27	RPRGCR YEIHHK IIGQDEAVK TAIAEGLAQR LDEMIVFR YRGEFEER LDMSEFMER AMFERFTEK VLELSLEEAR AIDLIDEAGSR LDMSEFMER HIEKDPALER GQDFEKAGELR RVLELSLEEAR NNPCLIGEPGVGK QYFRPEFLNR LLKMEETLHTR LAEEGKLDPVVGR GSGFVAVEIPFTPR TKNNPCLIGEPGVGK EIADIMLKEVFER ALAAYYFGSEEAMIR LDMSEFMERHTVSK FLPDKAIDLIDEAGSR NTLLIMTSNVGSSVIEK GELQCIGATTLDEYRK LIGSPPGYVGYTEGGQLTEAVR	0.0243673	5.645e-05	0.0555363	0.00032155	0.040818	7.11e-05	0.0732008	0.00361755	0.0404149	0.00142935
170	zinc metalloprotease (insulinase family), homologous to presequence protease 1 (PreP1)*	A. thaliana	9294618	113,711/4.99	118,265/5.32	346	12.6426	11	GSGHGIAAAR GVVFNEMK AVFSPLIEK ENNTGSFPR QYYHPSNAR LRGSGHGIAAAR GVYSQPDNILGR TGGISVYPLTSSVR LKQETPDPPEALR AIIGTIGDVDSYQLPDAK FLDLLPENPSGGLVTWDGR	0.0567306	0.0007748	0.0295043	0.0011187	0.0218139	0.00021655	0.0418009	0.0003041	0.0274847	0.00037425
179	zinc metalloprotease (insulinase family), homologous to presequence protease 1 (PreP1)*	A. thaliana	9294618	113,515/5.07	118,265/5.32	157	10.7414	9	GVVFNEMK AVFSPLIEK QYYHPSNAR GVYSQPDNILGR TGGISVYPLTSSVR LKQETPDPPEALR KTGGISVYPLTSSVR GSLHTFLNAFTYPDR AIIGTIGDVDSYQLPDAK	0.00824974	7.678e-05	0.00870058	3.837e-05	0.0114675	0.0003283	0.0168359	0.000321	0.0102852	0.000592375
417	AC007592_12 F12K11.22, ATP-dependent zinc metalloprotease FTSH8*	A. thaliana	6692685	71,862/5.35	71,014/5.81	144	13.4441	5	FLEYLDKGR ADILDSALLRPGRFDR ENAPCIVFVDEIDAVGR TPGFSGADLANLLNEAAILAGR SLVAYHEVGHAICGTLTPGHDAVQK	0.309813	0.015776	0.195645	0.0044475	0.142966	0.0048335	0.135987	0.0012935	0.139109	0.0101595
	Stress and defence (1)
1023	dehydroascorbate reductase (DHAR) class glutathione transferase DHAR1	P. trichocarpa	283135904	27,322/6.05	24,525/4.93	143	10.0457	2	LGDCPFCQR ALPEDVIAGWRPK	0.0408707	0.00149745	0.0263458	0.00024545	0.0442318	0.00027885	0.0482062	8.305e-05	0.0316828	6.845e-05
a Assigned spot number as indicated in Figure 5. b The name and functional categories of the proteins identified by MALDI TOF-TOF MS. Protein names marked with an asterisk (*) have been edited by us depending on BLAST against NCBI non-redundant protein database. c The plant species that the peptides matched from. d Database accession numbers from NCBInr. e, f Experimental (e) and theoretical (f) …

## Sheet: Table S2
Supplemental Table S2. Functional annotation of the differentially expressed proteins identified in Hosta ‘Gold standard’ through the NCBI BLAST.
Spot No(a)	Protein Name(b)	Plant Species (c)	Gi Number (d)	The information of the NCBI BLAST							The manually annotated protein name (l)
				Description of the best BLAST hit (e)	Plant species that the description from (f)	Total score (g)	Query cover (h)	E-value (i)	Sequence identity (j)	Accession number of the best BLAST hit in NCBInr (k)
1120	chlorophyll a/b-binding protein (CAB) type I, partial	Malus x domestica	33772151	PREDICTED: chlorophyll a-b binding protein 6, chloroplastic-like	Malus domestica	300	1	2e-99	1	XP_008368787.1	chlorophyll a/b-binding protein type I, chlorophyll a-b binding protein 6 (CAB6)*
459	hypothetical protein SORBIDRAFT_09g014430	Sorghum bicolor	242090109	PREDICTED: ruBisCO large subunit-binding protein subunit alpha, chloroplastic	Z. mays	1077	1	0	0.95	XP_008649582.1	hypothetical protein SORBIDRAFT_09g014430, RuBisCO large subunit-binding protein subunit alpha (RBP-α)*
472	function unknown	Zea mays	223948025	PREDICTED: ruBisCO large subunit-binding protein subunit beta, chloroplastic isoform X1	Z. mays	1148	1	0	1	XP_008659369.1	function unknown, RuBisCO large subunit-binding protein subunit beta (RBP-β)*
832	function unknown	Glycine max	255646270	PREDICTED: phosphoribulokinase, chloroplastic-like	G. max	842	1	0	0.99	XP_003516852.1	function unknown, chloroplastic phosphoribulokinase (PRK)*
268	function unknown	Arabidopsis thaliana	14532624	elongation factor G, chloroplastic (AtSCO1/cpEF-G)	Arabidopsis lyrata subsp. Lyrata	1581	1	0	0.98	XP_002886457.1	function unknown, chloroplastic elongation factor G (cpEF-G)*
358	heat shock protein	Ricinus communis	255573627	PREDICTED: heat shock cognate 70 kDa protein 2	Cucumis sativus	1302	1	0	0.97	XP_004142076.1	heat shock protein, heat shock cognate 70 kDa protein 2* (Hsc70-2)
332	hypothetical protein VITISV_006707	Vitis vinifera	147805297	PREDICTED: stromal 70 kDa heat shock-related protein, chloroplastic-like	V. vinifera	1291	0.99	0	1	XP_002282802.1	hypothetical protein VITISV_006707, stromal 70 kDa heat shock-related protein (cpHsp70)*
225	hypothetical protein VITISV_009951	V. vinifera	147842424	PREDICTED: chaperone protein ClpB3, chloroplastic	V. vinifera	1509	0.94	0	0.99	XP_002284243.1	hypothetical protein VITISV_009951, chloroplastic chaperone protein ClpB3*
170 / 179	zinc metalloprotease (insulinase family)	A. thaliana	9294618	ATPREP1	A. lyrata subsp. Lyrata	2133	1	0	0.98	XP_002885298.1	zinc metalloprotease (insulinase family), homologous to presequence protease 1 (PreP1)*
417	AC007592_12 F12K11.22, partial	A. thaliana	6692685	ATP-dependent zinc metalloprotease FTSH 8	A. thaliana	1337	1	0	1	NP_563766.3	AC007592_12 F12K11.22, partial, ATP-dependent zinc metalloprotease FTSH8*
a Assigned spot number as indicated in Figure 5. b The primary name of the proteins identified by MALDI TOF-TOF MS. c The plant species that the peptides matched from. d Database accession number from NCBInr. e The description of the best BLAST hit depending on BLAST against NCBI non-redundant protein database. f The plant species that the description from. g, h, i, j The total score, query cover…
aAssigned spot number as indicated in Figure 5. bThe name and functional category of the proteins identified by ESI-Q-TOF MS. Protein names marked with an asterisk (*) have been edited by us depending on functional domain searching and similarity comparison according to the Gene Ontology criteria. The abbreviations for the protein names are indicated in the bracket after protein names. cThe plant…

## Sheet: Table S4
Supplemental Table S4. The subcellular localization prediction of the differentially expressed proteins in Hosta ‘Gold Standard’.
Spot No.(a)	Protein name(b)	Plant spieces(c)	Gi No.(d)	Subcellular localization(e)										Sequence(f)
				Confirmed localization	Localization information from tools
					YLoc		LocTree3		Plant-mPLoc	ngLOC		TargetP
					Localization	Confidence score	Localization	Expected accuracy	Localization	Localization	Probability	Localization	Reliability class
	Nitrogen metabolism (2)
795	glutamine synthetase isoform GS1c (GS1)	Triticum aestivum	71361904	Cytoplasm	Cytoplasm	normal (0.70)	Cytoplasm	0.98	Chloroplast, Cytoplasm	Cytoplasm	69.37	Any other location	2	MALLTDLLNLDLTDSTEKIIAEYIWIGGSGMDLRSKARTLPGPVTDPSKLPKWNYDGSSTGQAPGEDSEVILYPQAIFKDPFRKGNNILVMCDCYTPAGVPIPTNKRYNAVKIFSNPDVAKEEPWYGIEQEYTLLQKDINWPLGWPVGGFPGPQGPYYCSIGADKSFGRDIVDSHYKACLFAGVNISGINGEVMPGQWEFQVGPTVGISAGDQVWVARYLLERITEIAGVVVTFDPKPIPGDWNGAGAHTNYSTESMRKDGGFKVIVDAVEKLKLKHKEHIAAYGEGNERRLTGKHETADINTFSWGVANRGASVRVGRETEQNGKGYFEDRRPASNMDPYVVTSMIAETTILWKP
806	glutamine synthetase isoform GS1c (GS1)	T. aestivum	71361904	Cytoplasm	Cytoplasm	normal (0.70)	Cytoplasm	0.98	Chloroplast, Cytoplasm	Cytoplasm	69.37	Any other location	2	MALLTDLLNLDLTDSTEKIIAEYIWIGGSGMDLRSKARTLPGPVTDPSKLPKWNYDGSSTGQAPGEDSEVILYPQAIFKDPFRKGNNILVMCDCYTPAGVPIPTNKRYNAVKIFSNPDVAKEEPWYGIEQEYTLLQKDINWPLGWPVGGFPGPQGPYYCSIGADKSFGRDIVDSHYKACLFAGVNISGINGEVMPGQWEFQVGPTVGISAGDQVWVARYLLERITEIAGVVVTFDPKPIPGDWNGAGAHTNYSTESMRKDGGFKVIVDAVEKLKLKHKEHIAAYGEGNERRLTGKHETADINTFSWGVANRGASVRVGRETEQNGKGYFEDRRPASNMDPYVVTSMIAETTILWKP
	Photosynthesis (11)
1120	chlorophyll a/b-binding protein type I, chlorophyll a-b binding protein 6 (CAB6)*	Malus x domestica	33772151	Chloroplast	Chloroplast	very strong (1.00)	Chloroplast membrane	0.96	Chloroplast	Chloroplast	87.17	Chloroplast	2	MASNTLMSCGIATTAFPSVLSSSKSKFATSAVQLPSIGANASSRFSMSAEWMPGEPRPPYLDGSAPGDFGFDPLRLGEVPENLERFKESELIHCRWAMLAVPGILVPEALGLGNWVKAQEWAAVPGGQATYLGNPVPWGTLPTILVI
881	photosystem II stability/assembly factor HCF136, chloroplastic	Vitis vinifera	225423755	Chloroplast	Chloroplast.	strong (0.83)	Secreted	0.84	Chloroplast.	Chloroplast	60.55	Chloroplast	2	MATLQLSDYCNPVVALKPSLKSFFIKTDHRNCCGASRVRVVPRACLQKPSLTRRHLLAETAAISVAPLILGIEPPAKSEEPLLSEWERVYLPIDPGVVLLDIAFVPDDLSHGFLLGTRQTIMETKDGGNTWVPRSIPSAEDEDFNYRFNSISFKGKEGWIVGKPSILLYTSDAGESWERIPLSAQLPGDIVYIKATGEKSAEMVTDEGAIYVTSNRGYNWRAAVQETVSATLNRTVSSGISGASYYTGTFNTVNRSPDGSYVAVSSRGNFYLTWEPGQPYWQPHNRAVARRIQNMGWRADGGLWLLVRGGGLYLSKGTGISEDFEEIPVQSRGFGILDVGYRSKEEAWAAGGSGVLLRTTNGGKTWTRDKAADNIAANLYSVKFIDDTKGFVLGNDGVL…
982	O2 evolving complex 33kD family protein (OEC33)	Populus trichocarpa	224084209	Chloroplast	Chloroplast	very strong (1.00)	Mitochondrion	0.84	Chloroplast	Chloroplast	88.22	Chloroplast	3	MAASLQAAATLMQPTKVGVPSRTSLQLRSSQSVSKAFGFEPASARISCSLQSDLKDLARKCVDASKIAGFALATSALVVSGASAEGVPKRLTYDEIQSKTYMEVKGSGTANQCPTLDGGAESFAFKPGKYNAKKFCLEPTSFTVKAESVSKNAPPEFQNTKLMTRLTYTLDEIEGPFEVSPDGTIKFEEKDGIDYAAVTVQLPGGERVPFLFTIKQLAASGKPESFSGEFLVPSYRGSSFLDPKGRGGSTGYDNAVALPAGGRGDEEELLKENIKNTASSTGKITLSVTKSKPETGEIIGVFESLQPSDTDLGAKTPKDVKIQGIWYAQLD
740	phosphoglycerate kinase (PGK)	Ricinus communis	255544584	Chloroplast	Chloroplast	very strong (1.00)	Chloroplast	0.97	Chloroplast	Chloroplast/Cytoplasm	58.45/28.32	Chloroplast	2	MASATAPTTLSLLKTTASSSSTTRARASLLPVSGLRPTTLRRLGFAAADPAFSHHVASKIRSFGSGKASRAVVSMAKKSVGDLTAADLKGKKVFVRADLNVPLDDNQKITDDTRIRAAIPTVKHLIQNGAKVILSSHLGRPKGVTPKFSLAPLVPRLSELLGIQVVKADDCIGPEVEKLVASLPEGGVLLLENVRFYKEEEKNEPEFAKKLASLADLYVNDAFGTAHRAHASTEGVTKFLKPSVAGFLLQKELDYLVGAVSSPKRPFAAIVGGSKVSSKIGVIESLLEKCDILLLGGGMIFTFYKAQGLSVGSSLVEEDKLDLATSLLAKAKLKGVSLLLPTDVVIADKFAPDANSKVVAASAIPDGWMGLDVGPESVKTFNEALETTKTVIWNGPMGV…
338	plastid transketolase (TK)	Nicotiana tabacum	194396261	Chloroplast	Chloroplast	very strong (1.00)	peroxisome	0.85	Chloroplast	Chloroplast	58.67	Chloroplast	1	MASSSSLTLSQAILSRSVPRHGSASSSQLSPSSLTFSGLKSNPNITTSRRRTPSSAAAAAVVRSPAIRASAATETIEKTETALVDKSVNTIRFLAIDAVEKANSGHPGLPMGCAPMGHILYDEVMRYNPKNPYWFNRDRFVLSAGHGCMLQYALLHLAGYDAVREEDLKSFRQWGSKTPGHPENFETPGVEVTTGPLGQGIANAVGLALVEKHLAARFNKPDAEIVDHYTYVILGDGCQMEGISQEACSLAGHWGLGKLIAFYDDNHISIDGDTEIAFTEDVGARFEALGWHVIWVKNGNTGYDEIRAAIKEAKTVTDKPTMIKVTTTIGFGSPNKANSYSVHGSALGAKEVEATRSNLGWPYEPFHVPEDVKSHWSRHVTEGAALEAGWNTKFAEYEK…
346	transketolase (TK)	P. trichocarpa	224063766	Chloroplast	Chloroplast	strong (0.87)	peroxisome	0.85	Chloroplast	Chloroplast	60.61	Chloroplast	1	MASTSSLTLSQALLARAVSHNAIDNLRDSRLSLVSLPAFSGLKSTTCTATRATTTTSRRRRVSSRQVRAAAVETLDATTETSLVEKSVNTIRFLAIDAVEKANSGHPGLPMGCAPMGHILYDEVMRYNPKNPYWFNRDRFVLSAGHGCMLQYALLHLAGYDSVKEEDLKSFRQWGSRTPGHPENFETPGVEVTTGPLGQGIANAVGLALAEKHLAARYNKPDNEIVDHYTYVILGDGCQMEGISNEACSLAAHWGLGKLIAFYDDNHISIDGDTEIAFTEDVDKRFEGLGWHVIWVKNGNTGYDEIRAAIKEAKSVKDKPTLIKVTTTIGYGSPNKANSYSVHGSALGAKEVDATRQNLGWPYEPFHVPEDVKQHWSRHTPAGAAFEAEWNAKFAEYEK…
459	hypothetical protein SORBIDRAFT_09g014430, RuBisCO large subunit-binding protein subunit alpha (RBP-α)*	Sorghum bicolor	242090109	Chloroplast	Chloroplast	very strong (1.00)	Chloroplast	0.97	Chloroplast	Chloroplast	78.13	Chloroplast	2	MASANAISTASLISPLSQGRARRARNGRSQRFVVRAEAKDIAFDQKSRAALQAGVEKLANAVGVTLGPRGRNVVLDEYGSPKVVNDGVTIARAIELYDPMENAGAALIREVASKTNDSAGDGTTTASVLAREIIKLGLLSVTSGANPVSLKKGIDKTVQGLIQELENKARPVKGGGDIKAVASISAGNDEFIGSMIAEAIDKVGPDGVLSIESSSSFETTVEVEEGMEIDRGYISPQFVTNLEKSIVEFENAKVLITDQKISSIKEILPILEKTTQLRAPLFIIAEDITGEALATLVVNKLRGILNVAAIKAPSFGERRKAVLQDIAIVTGAEFLAKDLGLLVENATEAQLGTARKVTIHQTTTTLIADAASKDEIQARVAQLKKELAETDSVYDTEKL…
476	RuBisCO large subunit-binding protein subunit beta (RBP-β)	V. vinifera	225442531	Chloroplast	Chloroplast	very strong (1.00)	Chloroplast	0.97	Chloroplast.	Chloroplast	74.23	Chloroplast	1	MASSFATMSSIGYFTSSSSHTMDKKFLGSSRRLSSFASISANSFEGRKQSMVLQKRCSPKVRAMAKELYFNKDGSAIKKLQTGVNKLADLVGVTLGPKGRNVVLESKYGSPKIVNDGVTVAREVELEDPVENIGARLVRQAASKTNDLAGDGTTTSVVLAQGLITEGVKVVAAGANPVQITRGIENTTKALVAELKLMSKEVEDSELADVAAVSAGNNYEVGYMIAEAMGQVGRKGVVTLEEGKSAENNLYVVEGMQFDRGYISPYFVTDSEKMAVEYENCKLLLVDKKITNARDLINVLEDAIKGGYPILIIAEDIEQEALATLVVNKLRGALKIAALKAPGFGERKSQYLDDIAILTGGTVIREEVGLSLDKAEKEVLGHAAKVVLTKDTTTIVGDG…
472	function unknown, RuBisCO large subunit-binding protein subunit beta (RBP-β)*	Zea mays	223948025	Chloroplast	Mitochondrion	strong (0.91)	Chloroplast	0.98	Chloroplast	Chloroplast	76.46	Chloroplast	4	MASTFGATSTVGLMAAPTGKNVRLQRRANFRVKAAKELYFNKDGSAIKKLQTGVNKLADLVGVTLGPKGRNVVLESKYGSPKIVNDGVTVAREVELEDPVENIGAKLVRQAAAKTNDLAGDGTTTSVVLAQGLIAEGVKVVAAGANPVQITRGIEKTAKALVEELRKLSKEVEDSELADVAAVSAGNNYEIGNMIAEAMSKVGRKGVVTLEEGKSSENFLYVVEGMQFDRGYISPYFVTDSEKMTAEYENCKLLLVDKKITNARDLINVLEEAIRGAYPILIIAEDIEQEALATLVVNKLRGSLKIAAIKAPGFGERKTQYLDDIAILTGATVIRDEVGLSLDKADKSVLGTAAKVVLTKESTTIVGDGSTQEEVTKRVAQIKNLIEAAEQEYEKEKLN…
840	phosphoribulokinase (PRK)	Pisum sativum	1885326	Chloroplast	Cytoplasm	normal (0.77)	Chloroplast	0.97	Chloroplast	Chloroplast	85.94	Any other location	5	AGDSQTIVIGLAADSGCGKSTFMRRLTSVFGGAAEPPKGGNPDSNTLISDTTTVICLDDYHSLDRTGRKEKGVTALDPKANDFDLMYEQVKAIKDGKSVQKPIYNHVTGLLDAPELIKPPKILVIEGLHPMYDSRVRELLDFSIYLDISNEVKFAWKIQRDMAERGHSLESIKASIEARKPDFEAYIDPQKQYADAVIEVLPTQLIPDDNEGKILRVRLIQKAGVKYFSPVYLFDEGSTISWIPCGRKLTCSYPGIKFFYGPETYKGNEVSVVEMDGQFDRLDELIYVESHLSNLSSKFYGEVTQQMLKHADFPGSNNGTGLFQTIVGLKIRDLFEQIVASRAETPVGAAKA
832	function unknown, chloroplastic phosphoribulokinase (PRK)*	Glycine max	255646270	Chloroplast	Chloroplast	very strong (0.99)	Chloroplast	0.97	Chloroplast	Chloroplast	83.06	Chloroplast	1	MAACTVYSTQSLSTNCSISTPSKTQLSFFHQKQVVFWRNSKKGSCSSRRSYVITCAAGDSQTVVIGLAADSGCGKSTFMRRLTSVFGGAAEPPKGGNPDSNTLISDTTTVICLDDYHSLDRTGRKEKGVTALDPRANDFDLMYEQVKALKDGIAVEKPIYNHVTGLLDPPELIKPPKILVIEGLHPMFDSRVRDLLDFSIYLDISNEVKFAWKIQRDMAERGHSLESIKASIEARKPDFEAYIDPQKQYADAVIEVLPTQLIPDDNEGKILRVRLIQKEGVKYFSPVYLFDDGSTISWIPCGRKLTCSYPGIKFFYGPETYYGNEVLVVEMDGQFDRLDELIYVESHLSNLSTKFYGEVTQQMLKHADFPGSNNGTGFFQTIVGLKIRDLYEQLIASKA…
	Carbohydrate and energy metabolism (5)
847	fructose-bisphosphate aldolase (FBA)	Pandanus amaryllifolius	40716077	Cytoplasm	Cytoplasm	strong (0.94)	Cytoplasm	0.96	Mitochondrion	Cytoplasm	73.54	Any other location	2	MSCFIGKYADELIKTAKYIATPGKGILAADESTGTIGKRLASINVENIESNRQALRELLFTSPGALEYLSGVILFEETLYQKTRDGKPFVDVLTENNVIPGIKVDKGIVELAGTNGETTTQGLDSLGARCQQYYKAGARFAKWRAVLKIGATEPSELAIQQNAQGLARYAIICQENGLVPIVEPEILTDGTHDINKCAAATETVLAAVYKALNDHHVLLEGTLLKPNMVTPGSDSPKVAPEVIAECTVTALRRTVPAAVPGIVFLSGGQSEEEATLNLNAMNKLEVLKPWTLSFSFGRALQQSTIKKWAGKKENVPAAQAPFLARCKANSEATLGKYGGAAPADAAASESLHVKDYKY
497	glycosyl hydrolase family 1 family protein (GH1)	P. trichocarpa	224135485	Chloroplast	Endoplasmic reticulum	strong (0.94)	Chloroplast	0.87	Vacuole.	Chloroplast	14.68	Secretory pathway	1	MRAKALPFLMLFLSITHCISHAAELNGPSKQSETISFGTAGGLRQGFPEGFVFGTATSAYQVEGMADKDGRGPSIWDAFVKIPGIVANNATGEVSVDQYHRYKEDVDIMKKLNFDAYRFSISWSRIFPDGAGKVNWNGVAYYNRLIDYMIERGITPYANLYHYDLPLALEKKYNGLLSNQVVKDFADYADFCFKTFGDRVKNWMTFNEPRVVAALGYDNGFFAPGRCSKAFGNCTVGNSATEPYIVAHHLILSHAAAVQRYREKYQEKQKGRIGILLDFVYYEPLTRSKADNLAAQRARDFHVGWFIHPIVYGEYPKTMQNIVGSRLPKFTEEEVKMVKGSMDFVGINHYTTYYMYDPHQSKPKNLGYQQDWNAGFAYKKKGVEIGPRANSYWLYNVPW…
286	NADH-ubiquinone oxidoreductase (complex I)	R.communis	255582280	Mitochondrion	Mitochondrion	very strong (0.97)	Mitochondrion	0.91	Mitochondrion	Nucleus	13.51	Mitochondrion	2	MGLGLLASRLIKPRTSNPRNHLFLLRSIVTKPELQSPESSAAAAAAEPIPDLGPPRTPVGGARVHFPNPEDAIEVFVDGYPVKIPKGMTVLQACEVAGVDIPRFCYHSRLSIAGNCRMCLVEVEKSPKPVASCAMPALPGMKIKTDTPLAKKAREGVMEFLLMNHPLDCPICDQGGECDLQDQSMAFGSDRGRFTEMKRSVVDKNLGPLVKTVMTRCIQCTRCVRFATEVAGVQDLGMLGRGSGEEIGTYVEKLMTSELSGNVIDICPVGALTSKPFAFKARNWELKGTESIDVTDAVGSNIRIDSRGPEVMRIVPRLNEDINEEWISDKTRFCYDGLKRQRLNDPMIRGADGRFKAVSWRDALAVVAEVMHQVKPEEIVGVAGKLSDAESMMALKDFL…
550	chloroplast ATP synthase alpha chain	Yucca schidigera	69214356	Chloroplast	Cytoplasm	normal (0.70)	Cytoplasm	0.86	Chloroplast	Mitochondrion	66.75	Any other location	2	MVTLRADEISNIIRERIEQYNREVKVVNTGTVLQVGDGIARIHGLDEVMAGELVEFEEGTIGIALNLESNNVGVVLMGDGLMIQEGSSVKARGRIAQIPVSEAYLGRVINALAKPIDGRGEISASESRLIESPAPGIISRRSVYEPLQTGLIAIDSMIPIGRGQRELIIGDRQTGKTAVATDTILNQKGKNVICVYVAIGQKASSVAQVVTTFQERGAMEYTIVVAEMADSPATLQYLAPYTGAALAEYFMYREQHTSIIYDDLSKQAQAYRQMSLLLRRPPGREAYPGDVFYLHSRLLERAAKLGSKLGEGSMTALPIVETQSGDVSAYIPTNVISITDGQIFLSADLFNAGIRPAINVGISVSRVGSAAQIKAMKQVAGKLKLELAQFAELEAFAQF…
887	haloalkane dehalogenase (HLD)	V. vinifera	225442892	Chloroplast	Chloroplast	strong (0.95)	Mitochondrion	0.97	Chloroplast	Chloroplast	18.19	Chloroplast	2	MASSFPSPLLNLQLSSSSLSNSTAVGAITTGVCWRSGGRRSRGRTVIANATEKEEQGKDSPAFNPFGFVTDNPSSRSAIQLPESPAEDGNVGQMLYRIEDKGKEYGSYIRSGEFVWFVRETGSPDSRRGTIIFLHGAPTQSYSYRVVMSQMSDVGFHCFAPDWIGFGFSEKPYSGYGFDYTEKEFHDEFDKLLDVLEVKSPFLLVVQGFLVGSFGLTWALKNPSRISKLAILNSPLTASSPVPGLFQKLRIPLYGEFTCQNAVMAERFIEAGSAYVLKLEKADVYRLPYLSSSGPGFALLEAARKANFKDIASQVAAGFASGRWDKPILVAWGISDKYLPQSVAEEFQKGNPDYIKLKLIEGAGHMPQEDWPEKVVDALRAFF
	Protein synthesis (2)
268	function unknown, chloroplastic elongation factor G (cpEF-G)*	Arabidopsis thaliana	14532624	Chloroplast	Cytoplasm	normal (0.49)	Chloroplast	0.99	Chloroplast	Chloroplast	62.56	Chloroplast	2	MAADALRISSSSSGSLVCNLNGSQRRPVLLPLSHRATFLGLPPRASSSSISSSIPQFLGTSRIGLGSSKLSQKKKQFSVFAAAEAEAKRAVPLKDYRNIGIMAHIDAGKTTTTERILYYTGRNYKIGEVHEGTATMDWMEQEQERGITITSAATTTFWDKHRINIIDTPGHVDFTLEVERALRVLGGAICLFDSVAGVEPQSETVWRQADKYGVPRICFVNKMDRLGANFFRTRDMIVTNLGAKPLVLQIPIGAEDVFKGVVDLVRMKAIVWSGEELGAKFSYEDIPEDLEDLAQEYRAAMMELIVDLDDEVMENYLEGVEPDEATVKRLVRKGTITGKFVPILCGSAFKNKGVQPLLDAVVDYLPSPVEVPPMNGTDPENPEITIIRKPDDDEPFAGL…
292	mitochondrial glycyl-tRNA synthetase 1 (GRS)	V. vinifera	225456501	Mitochondrion	Mitochondrion	normal (0.80)	Cytoplasm	0.88	Mitochondrion.	Mitochondrion/Cytoplasm	37.43/36.88	Chloroplast	5	MMSPILLFTISHPLPHSSSSPSLMEDSLRKALSEKQAAVDAQGGAVRELKASGAPKDAIDAAVQELNALKLEKASIEKQLQAALTNGNDNALSRDAFRQALVNTLERRLFYIPSFKIYRGVAGLYDYGPPGCAVKSNVLAFWRQHFVLEENMLEVDCPCVTPEIVLKASGHVDKFTDLMVKDEKTGTCYRADHLLKDFCKEKLEKDLTISGEKAAELKHILAVLDDLSAEELGGKIKEYGITAPDTKNPLSAPYPFNLMFQTSIGPSGLSPGYMRPETAQGIFVNFKDLYYYNGNKLPFAAAQIGQAFRNEISPRQGLLRVREFTLAEIEHFVDPDDKSHPKFSEVANLEFLMFPRGEQVSGQSAKRTVLGEAVSKGIVNNETLGYFIGRVYLFLTGLG…
	Protein processing and degradation (10)
355	heat shock cognate 70 kDa protein 1 (Hsc70-1)	V. vinifera	225449497	Cytoplasm	Cytoplasm	strong (0.92)	Cytoplasm	0.95	Mitochondrion	Nucleus	24.72	Any other location	2	MAGKGEGPAIGIDLGTTYSCVGVWQHDRVEIIANDQGNRTTPSYVAFTDTERLIGDAAKNQVAMNPINTVFDAKRLIGRRFSDASVQSDIKHWSFKVVPGPGDKPMITVTYKGEDKQFAAEEISSMVLIKMREIAEAYLGSTVKNAVVTVPAYFNDSQRQATKDAGVIAGLNVMRIINEPTAAAIAYGLDKKATSVGEKNVLIFDLGGGTFDVSLLTIEEGIFEVKATAGDTHLGGEDFDNRMVNHFVQEFKRKHKKDITGNARSLRRLRTSCERAKRTLSSTAQTTIEIDSLYEGIDFYSTITRARFEELNMDLFRKCMEPVEKCLRDAKMDKSTIHDVVLVGGSTRIPKVQQLLQDFFNGKELCKSINPDEAVAYGAAVQAAILSGEGNEKVQDLLL…
361	heat shock cognate 70 kDa protein 1 (Hsc70-1)	V. vinifera	225449497	Cytoplasm	Cytoplasm	strong (0.92)	Cytoplasm	0.95	Mitochondrion	Nucleus	24.72	Any other location	2	MAGKGEGPAIGIDLGTTYSCVGVWQHDRVEIIANDQGNRTTPSYVAFTDTERLIGDAAKNQVAMNPINTVFDAKRLIGRRFSDASVQSDIKHWSFKVVPGPGDKPMITVTYKGEDKQFAAEEISSMVLIKMREIAEAYLGSTVKNAVVTVPAYFNDSQRQATKDAGVIAGLNVMRIINEPTAAAIAYGLDKKATSVGEKNVLIFDLGGGTFDVSLLTIEEGIFEVKATAGDTHLGGEDFDNRMVNHFVQEFKRKHKKDITGNARSLRRLRTSCERAKRTLSSTAQTTIEIDSLYEGIDFYSTITRARFEELNMDLFRKCMEPVEKCLRDAKMDKSTIHDVVLVGGSTRIPKVQQLLQDFFNGKELCKSINPDEAVAYGAAVQAAILSGEGNEKVQDLLL…
358	heat shock protein, heat shock cognate 70 kDa protein 2* (Hsc70-2)	R. communis	255573627	Cytoplasm	Cytoplasm	strong (0.89)	Cytoplasm	0.95	Chloroplast	Nucleus	25.04	Any other location	2	MAGKGEGPAIGIDLGTTYSCVGVWQHDRVEIIANDQGNRTTPSYVAFTDTERLIGDAAKNQVAMNPVNTVFDAKRLIGRRFTDASVQSDIKLWPFKVIPGPGDKPMIIVSYKGEDKQFAAEEISSMVLIKMREIAEAYLGSTVKNAVVTVPAYFNDSQRQATKDAGVIAGLNVMRIINEPTAAAIAYGLDKKATSVGEKNVLIFDLGGGTFDVSLLTIEEGIFEVKATAGDTHLGGEDFDNRMVNHFVQEFKRKNKKDISGNPRALRRLRTSCERAKRTLSSTAQTTIEIDSLYEGIDFYSTITRARFEELNMDLFRKCMEPVEKCLRDAKMDKSTVHDVVLVGGSTRIPKVQQLLQDFFNGKELCKSINPDEAVAYGAAVQAAILSGEGNEKVQDLLL…
367	heat shock cognate 70 kDa protein 2 (Hsc70-2)	V. vinifera	225434984	Cytoplasm	Cytoplasm	strong (0.88)	Cytoplasm	0.95	Endoplasmic reticulum, Mitochondrion	Nucleus	25.15	Any other location	2	MAGKGEGPAIGIDLGTTYSCVGVWQHDRVEIIANDQGNRTTPSYVAFTDTERLIGDAAKNQVAMNPINTVFDAKRLIGRRFSDSSVQSDIKLWPFKVIPGPGDKPMIVVVYKGEEKQFAAEEISSMVLIKMREIAEAYLGSTVKNAVVTVPAYFNDSQRQATKDAGVIAGLNVMRIINEPTAAAIAYGLDKKATSVGEKNVLIFDLGGGTFDVSLLTIEEGIFEVKATAGDTHLGGEDFDNRMVNHFVQEFKRKHKKDISGNPRALRRLRTSCERAKRTLSSTAQTTIEIDSLYEGIDFYSTITRARFEELNMDLFRKCMEPVEKCLRDAKMDKSTVHDVVLVGGSTRIPKVQQLLQDFFNGKELCKSINPDEAVAYGAAVQAAILSGEGNEKVQDLLL…
332	hypothetical protein VITISV_006707, stromal 70 kDa heat shock-related protein (cpHsp70)*	V. vinifera	147805297	Chloroplast	Cytoplasm	strong (0.93)	Chloroplast	0.97	Chloroplast	Chloroplast	54.87	Secretory pathway	5	MVRKKASFHVVNEKVVGIDLGTTNSAVAAMEGGKPTIVTNAEGQRTTPSVVAYTKNGDMLVGQIAKRQAVVNPENTFFSVKRFIGRKMDEVGEEAKQVSYKVVRDENGNVKLECPVLAKLFAAEEISAQVLRKLADDASKFLNDKVTKAVVTVPAYFNDSQRTATKDAGRIAGLEVLRIINEPTAASLAYGFEKKNNETILVFDLGGGTFDVSVLEVGDGVFEVLSTSGDTHLGGDDFDKRIVDWLAQNFKRDEGIDLLKDKQALQRLTETAEKAKIELSSLTQTNISLPFITATSEGPKHIETTLTRAKFEELCSDLLDRLRTPVETALRDAKLSFKDLDEVILVGGSTRIPAVQDLVRKMTGKEPNVTVNPDEVVALGAAVQAGVLAGDVSNIVLLD…
225	hypothetical protein VITISV_009951, chloroplastic chaperone protein ClpB3*	V. vinifera	147842424	Chloroplast	‒	‒	‒	‒	‒	Chloroplast	36.7	Secretory pathway	1	MLFNEIASLLLFRNFICYFVCSISYNNLAFKKIYLVVIFLTFEFVIDPEGKYEALEKYGKDLTAMAKAGKLDPVIGRDDEIRRCIQILSRRTKNNPVLIGEPGVGKTAISEGLAQRIVQGDVPQALMNRKLISLDMGALIAGAKFRGEFEDRLKAVLKEVTESDGQTILFIDEIHTVVGAGATNGAMDAGNLLKPMLGRGELRCIGATTLDEYRKYIEKDPALERRFQQVYVDQPTVEDTISILRGLRERYELHHGVRISDSALVEAAILSDRYISGRFLPDKAIDLVDEAAAKLKMEITSKPTALDEINRSVLKLEMERLSLTNDTDKASKDRLSRLEAELSLLKEKQAELSEQWEHEKSVMTRLQSIKEEIDRVNLEIQQAEREYDLNRAAELKYGS…
238	ATP-dependent Clp protease ATP-binding subunit clpA homolog CD4B (ClpA)	Solanum lycopersicum	399213	Chloroplast	Nucleus	normal (0.37)	Chloroplast	0.99	Chloroplast.	Chloroplast	83.85	Chloroplast	3	MARALVQSTSIPSSVAGERTTKFNGSGKTKRAVTMLCNAQSSSLTLRDFTGLRGCNAIDTLVRSGETLQSKVAAATYVRRPRGCRFVPKAMFERFTEKAIKVIMLAQEEARRLGHNFVGTEQILLGLIGEGTGIAAKVLKSMGINLKDARVEVEKIIGRGSGFVAVEIPFTPRAKRVLELSLEEARQLGHNYIGSEHLLLGLLREGEGVAARVLENLGADPSNIRTQVIRMVGESNEAVGASVGGGTSGQKMPTLEEYGTNLTKLAEEGKLDPVVGRQPQIERVTQILGRRTKNNPCLIGEPGVGKTAIAEGLAQRIANGDVPETIEGKKVITLDMGLLVAGTKYRGEFEERLKKLMEEIKQSDEIILFIDEVHTLIGAGAAEGAIDAANILKPALARG…
170	zinc metalloprotease (insulinase family), homologous to presequence protease 1 (PreP1)*	A. thaliana	9294618	Chloroplast/Mitochondrion	Mitochondrion	very strong (0.97)	Mitochondrion	0.81	Chloroplast, Mitochondrion	Chloroplast/Mitochondrion	44.36/44.28	Chloroplast	4	MSLTSSTAALRVPSRNLRRISSPSVAGRRLLLRRGLRIPSAAVRSVNGQFSRLSVRAVATQPAPLYPDVGQDEAEKLGFEKVSEEFISECKSKAILFKHKKTGCEVMSVSNEDENKVFGVVFRTPPKDSTGIPHILEHSVLCGSRKYPVKEPFVELLKGSLHTFLNAFTYPDRTCYPVASTNTKDFYNLVDVYLDAVFFPKCVDDAHTFQQEGWHYELNDPSEDISYKGVVFNEMKGVYSQPDNILGRIAQQALSPENTYGVDSGGDPKDIPNLTFEEFKEFHRQYYHPSNARIWFYGDDDPVHRLRVLSEYLDMFEASPSPNSSKIKFQKLFSEPVRLVEKYPAGRDGDLKKKHMLCVNWLLSEKPLDLQTQLALGFLDHLMLGTPASPLRKILLESG…
179	zinc metalloprotease (insulinase family), homologous to presequence protease 1 (PreP1)*	A. thaliana	9294618	Chloroplast/Mitochondrion	Mitochondrion	very strong (0.97)	Mitochondrion	0.81	Chloroplast, Mitochondrion	Chloroplast/Mitochondrion	44.36/44.28	Chloroplast	4	MSLTSSTAALRVPSRNLRRISSPSVAGRRLLLRRGLRIPSAAVRSVNGQFSRLSVRAVATQPAPLYPDVGQDEAEKLGFEKVSEEFISECKSKAILFKHKKTGCEVMSVSNEDENKVFGVVFRTPPKDSTGIPHILEHSVLCGSRKYPVKEPFVELLKGSLHTFLNAFTYPDRTCYPVASTNTKDFYNLVDVYLDAVFFPKCVDDAHTFQQEGWHYELNDPSEDISYKGVVFNEMKGVYSQPDNILGRIAQQALSPENTYGVDSGGDPKDIPNLTFEEFKEFHRQYYHPSNARIWFYGDDDPVHRLRVLSEYLDMFEASPSPNSSKIKFQKLFSEPVRLVEKYPAGRDGDLKKKHMLCVNWLLSEKPLDLQTQLALGFLDHLMLGTPASPLRKILLESG…
417	AC007592_12 F12K11.22, ATP-dependent zinc metalloprotease FTSH8*	A. thaliana	6692685	Chloroplast	Cytoplasm	small(0.15)	Chloroplast membrane	0.99	Chloroplast.	Chloroplast	75.14	Chloroplast	5	MAASSACLLGNGLSVYTTKQRFQKLGLDRTSKVTVVKASLDEKKHEGRRGFFKLLLGNAAAGVGLLASGNANADEQGQGVSSSRMSYSRFLEYLDKGRVEKVDLYENGTIAIVEAVSPELGNRIQRVRVQLPGLSQELLQKLRAKNIDFAAHNAQEDQGSPILNLIGNLAFPVILIGGLFLLSRRSSGGMGGPGGPGFPLQIGQSKAKFQMEPNTGVTFDDVAGVDEAKQDFMEVVEFLKKPERFTAVGARIPKGVLLVGPPGTGKTLLAKAIAGEAGVPFFSISGSEFVEMFVGVGASRVRDLFKKAKENAPCIVFVDEIDAVGRQRGTGIGGGNDEREQTLNQLLTEMDGFEGNTGVIVVAATNRADILDSALLRPGRFDRQVSVDVPDVKGRTDIL…
	Stress and defence (1)
1023	dehydroascorbate reductase (DHAR) class glutathione transferase DHAR1	P. trichocarpa	283135904	Chloroplast/Cytoplasm	Cytoplasm	strong (0.81)	Chloroplast	0.95	Cytoplasm	Chloroplast	60.61	Any other location	4	MSATSVSEPLEICVKASLTVPDKLGDCPFCQRVLLTLEEKNLPYDMKFVDLGNKPEWFLKLNPDGKVPVIKFEENWVSDSDVITQALEEKFPDPPLAIPPEKASVGSKIFSTFIGFLKSKDPGDGTEQALLDELSAFNDHIKENGPFINGEKVSAADLALGPKLYHLEIALGHYKNWSVPESLPYIKSYLKEIFSRDSFVNTRALPEDVIAGWRPKVMG
aAssigned spot number as indicated in Figure 5. bThe name and functional category of the differentially expressed proteins identified by MALDI TOF-TOF MS. Protein names marked with an asterisk (*) have been edited by us depending on similarity comparison and functional domain searching against NCBI non-redundant protein database. The abbreviations for the protein names are indicated in the bracke…
a Assigned spot number as indicated in Figure 5. b The name and functional category of the proteins identified by ESI-Q-TOF MS. c The plant species that the peptides matched from.d Database accession number from NCBInr. e Localization information of identified proteins with five different protein subcellular localization prediction systems (1. YLoc with a confidence score that lies between 0 and …
